# Supplementary material for: Dupilumab Improves Skin Barrier Function in Adults with Atopic Dermatitis: A Prospective Observational Study
Source: J Clin Med. 2022 Jun 10;11(12):3341. doi: 10.3390/jcm11123341 (PMC9225017; doi:10.3390/jcm11123341)
Supplement: Supplementary file 1 [file jcm-11-03341-s001.zip]

Archive with 1 entries (1 files):
- jcm-1732016-supplementary.pdf
